# Supplementary material for: Human Prion Disorders: Review of the Current Literature and a Twenty-Year Experience of the National Surveillance Center in the Czech Republic
Source: Diagnostics (Basel). 2021 Oct 1;11(10):1821. doi: 10.3390/diagnostics11101821 (PMC8534461; doi:10.3390/diagnostics11101821)
Supplement: Supplementary file 1 [file diagnostics-11-01821-s001.zip]

Archive with 1 entries (1 files):
- Supplementary.xlsx
