# Supplementary material for: Human Prion Disorders: Review of the Current Literature and a Twenty-Year Experience of the National Surveillance Center in the Czech Republic
Source: Diagnostics (Basel). 2021 Oct 1;11(10):1821. doi: 10.3390/diagnostics11101821 (PMC8534461; doi:10.3390/diagnostics11101821)
Supplement: Supplementary file 1 [file diagnostics-11-01821-s001.zip › Supplementary.xlsx]

## Sheet: Prionoses in the Czech Republic
List of cases:
Year	Type	Age	Sex	Region
2001	sCJD	61	M	Vysocina
	sCJD	53	M	Usti nad Labem
2002	gCJD	52	M	Moravia-Silesia
	gCJD	52	F	Moravia-Silesia
	sCJD	68	F	Central Bohemia
	sCJD	69	F	Plzen
	sCJD	65	F	Liberec
	sCJD	56	F	Pardubice
	sCJD	54	M	Pardubice
2003	gCJD	69	F	Moravia-Silesia
	gCJD	46	M	Central Bohemia
	gCJD	47	M	Moravia-Silesia
	sCJD	73	M	Prague
	sCJD	80	M	Prague
	sCJD	68	F	Prague
	sCJD	46	F	Central Bohemia
	sCJD	73	M	Prague
	sCJD	59	M	South Moravia
	sCJD	57	M	Usti nad Labem
	sCJD	64	F	Olomouc
2004	sCJD	76	M	Prague
	sCJD	72	M	Olomouc
	sCJD	65	M	South Bohemia
	sCJD	54	F	Plzen
	sCJD	43	F	Moravia-Silesia
	sCJD	59	M	Prague
	sCJD	64	F	Vysocina
	sCJD	66	F	Hradec Kralove
	sCJD	68	F	South Bohemia
	sCJD	49	F	Central Bohemia
	sCJD	73	M	Central Bohemia
2005	gCJD	57	M	Pardubice
	gCJD	50	M	Plzen
	gCJD	75	F	Prague
	sCJD	69	M	South Bohemia
	sCJD	55	M	Usti nad Labem
	sCJD	66	M	Liberec
	sCJD	73	F	Hradec Kralove
	sCJD	68	F	South Moravia
	sCJD	67	M	Vysocina
	sCJD	73	F	Moravia-Silesia
	sCJD	50	M	Prague
	sCJD	58	M	Prague
2006	gCJD	68	M	Prague
	sCJD	65	F	Olomouc
	sCJD	74	F	Central Bohemia
	sCJD	57	M	South Moravia
	sCJD	57	F	Prague
	sCJD	71	M	Central Bohemia
	sCJD	71	F	Plzen
	sCJD	68	F	South Moravia
	sCJD	64	M	Prague
	sCJD	62	M	Pardubice
	sCJD	53	F	Moravia-Silesia
	sCJD	68	M	Hradec Kralove
2007	gCJD	45	M	Moravia-Silesia
	gCJD	59	M	Hradec Kralove
	gCJD	56	F	Moravia-Silesia
	gCJD	74	F	South Moravia
	sCJD	70	M	Moravia-Silesia
	sCJD	63	F	Central Bohemia
	sCJD	58	F	South Moravia
	sCJD	70	F	Zlin
	sCJD	51	F	Moravia-Silesia
	sCJD	58	M	Olomouc
	sCJD	75	M	Prague
2008	gCJD	75	F	Vysocina
	gCJD	68	F	Pardubice
	gCJD	54	F	Prague
	sCJD	68	M	Karlovy Vary
	sCJD	58	M	Olomouc
	sCJD	57	M	Zlin
	sCJD	61	F	Moravia-Silesia
	sCJD	71	M	Zlin
	sCJD	72	M	Prague
	sCJD	76	M	Moravia-Silesia
	sCJD	61	F	Prague
2009	GSS	43	F	Vysocina
	gCJD	52	F	Pardubice
	gCJD	58	F	Pardubice
	gCJD	52	F	Zlin
	gCJD	60	F	Central Bohemia
	sCJD	62	M	South Moravia
	sCJD	59	M	Moravia-Silesia
	sCJD	68	M	Prague
	sCJD	71	F	Usti nad Labem
	sCJD	60	F	Usti nad Labem
	sCJD	60	M	Prague
	sCJD	59	M	Central Bohemia
	sCJD	71	M	South Moravia
	sCJD	74	F	Prague
	sCJD	52	M	Pardubice
	sCJD	54	M	Central Bohemia
	sCJD	70	M	Liberec
	sCJD	62	M	Prague
	sCJD	65	M	Plzen
2010	gCJD	62	F	Moravia-Silesia
	gCJD	53	F	Zlin
	gCJD	62	M	Plzen
	gCJD	70	F	Vysocina
	gCJD	58	M	Zlin
	gCJD	64	M	Olomouc
	sCJD	81	F	Prague
	sCJD	52	F	South Moravia
	sCJD	58	M	Usti nad Labem
	sCJD	72	M	Prague
	sCJD	59	M	Plzen
	sCJD	77	F	Vysocina
	sCJD	67	M	Central Bohemia
	sCJD	60	M	Prague
	sCJD	72	F	South Bohemia
	sCJD	62	F	Prague
	sCJD	64	M	Plzen
	sCJD	63	M	Pardubice
	sCJD	70	F	Prague
2011	gCJD	51	M	Central Bohemia
	sCJD	64	M	Moravia-Silesia
	sCJD	62	F	Central Bohemia
	sCJD	73	M	Prague
	sCJD	68	M	South Bohemia
	sCJD	68	M	Central Bohemia
	sCJD	68	M	Prague
	sCJD	67	F	South Moravia
	sCJD	63	F	Usti nad Labem
	sCJD	71	F	Liberec
	sCJD	65	M	Central Bohemia
	sCJD	69	F	Prague
	sCJD	50	F	South Moravia
	sCJD	74	F	Pardubice
2012	GSS	65	M	South Moravia
	GSS	39	M	South Moravia
	sCJD	76	M	Prague
	sCJD	62	F	Central Bohemia
	sCJD	62	F	South Moravia
	sCJD	79	M	Usti nad Labem
	sCJD	62	F	Prague
	sCJD	63	F	Plzen
	sCJD	70	M	Central Bohemia
	sCJD	49	M	Usti nad Labem
	sCJD	56	F	Plzen
	sCJD	63	F	Prague
	sCJD	58	M	South Moravia
	sCJD	61	F	Zlin
2013	gCJD	62	F	Zlin
	gCJD	68	F	South Moravia
	gCJD	60	F	Usti nad Labem
	sCJD	70	M	South Bohemia
	sCJD	62	F	Zlin
	sCJD	69	M	Karlovy Vary
	sCJD	69	F	South Bohemia
	sCJD	70	F	Plzen
	sCJD	53	F	South Moravia
	sCJD	58	F	Vysocina
	sCJD	53	F	Prague
	sCJD	65	F	Moravia-Silesia
	sCJD	74	F	Karlovy Vary
	sCJD	66	F	Plzen
	sCJD	71	F	Prague
	sCJD	62	F	Prague
	sCJD	63	F	Olomouc
	sCJD	58	F	South Bohemia
	sCJD	61	M	Vysocina
	sCJD	71	M	Liberec
	sCJD	70	M	Usti nad Labem
2014	GSS	61	M	Vysocina
	gCJD	49	F	Zlin
	sCJD	65	F	Central Bohemia
	sCJD	53	M	Olomouc
	sCJD	68	M	Prague
	sCJD	61	F	Central Bohemia
	sCJD	59	M	South Moravia
	sCJD	70	F	Central Bohemia
	sCJD	71	F	Prague
	sCJD	66	M	Hradec Kralove
	sCJD	71	F	Karlovy Vary
	sCJD	70	M	South Bohemia
	sCJD	61	M	Central Bohemia
	sCJD	73	F	Moravia-Silesia
	sCJD	67	M	Moravia-Silesia
	sCJD	59	F	South Moravia
	sCJD	69	M	South Moravia
	sCJD	71	F	Usti nad Labem
	sCJD	65	F	Plzen
2015	GSS	61	F	South Moravia
	GSS	60	M	Prague
	sCJD	70	F	Moravia-Silesia
	sCJD	68	M	South Moravia
	sCJD	59	F	Prague
	sCJD	57	F	Moravia-Silesia
	sCJD	77	M	Karlovy Vary
	sCJD	62	F	Prague
	sCJD	71	F	South Moravia
	sCJD	61	F	Central Bohemia
	sCJD	68	M	Pardubice
	sCJD	60	M	Hradec Kralove
	sCJD	68	F	Olomouc
	sCJD	67	M	Prague
	sCJD	60	F	Olomouc
	sCJD	74	M	Olomouc
	sCJD	71	M	Liberec
	sCJD	66	M	Prague
	sCJD	80	F	Plzen
	sCJD	70	M	South Bohemia
	sCJD	69	F	Olomouc
	sCJD	79	M	Prague
	sCJD	68	F	Usti nad Labem
2016	gCJD	72	M	Moravia-Silesia
	gCJD	56	M	South Moravia
	gCJD	47	M	Central Bohemia
	gCJD	53	F	Zlin
	gCJD	54	F	South Moravia
	gCJD	74	F	South Moravia
	sCJD	65	F	Pardubice
	sCJD	68	F	South Bohemia
	sCJD	69	F	Central Bohemia
	sCJD	68	M	Usti nad Labem
	sCJD	54	F	South Bohemia
	sCJD	66	M	Prague
	sCJD	74	F	Olomouc
	sCJD	65	M	Karlovy Vary
	sCJD	75	M	Usti nad Labem
	sCJD	65	M	Pardubice
	sCJD	68	M	Vysocina
	sCJD	81	F	Prague
	sCJD	72	M	Hradec Kralove
	sCJD	78	F	Central Bohemia
	sCJD	56	M	South Moravia
	sCJD	70	F	South Moravia
	sCJD	64	M	Moravia-Silesia
2017	gCJD	55	M	Central Bohemia
	gCJD	56	M	Central Bohemia
	sCJD	67	F	Olomouc
	sCJD	63	M	Vysocina
	sCJD	72	F	Prague
	sCJD	63	M	South Bohemia
	sCJD	65	F	Usti nad Labem
	sCJD	40	M	Olomouc
	sCJD	75	F	Liberec
	sCJD	69	F	Moravia-Silesia
	sCJD	53	M	South Moravia
	sCJD	68	F	Moravia-Silesia
	sCJD	60	M	Prague
	sCJD	59	M	Plzen
	sCJD	47	M	Zlin
	sCJD	61	F	Prague
	sCJD	57	M	Olomouc
	sCJD	74	F	Vysocina
2018	GSS	39	F	Prague
	sCJD	70	F	Vysocina
	sCJD	71	F	Prague
	sCJD	75	F	Prague
	sCJD	65	F	Hradec Kralove
	sCJD	56	F	South Bohemia
	sCJD	59	M	South Bohemia
	sCJD	69	M	Hradec Kralove
	sCJD	62	M	Prague
	sCJD	78	M	Prague
	sCJD	83	M	Zlin
	sCJD	43	F	Plzen
	sCJD	65	F	Moravia-Silesia
	sCJD	75	M	Central Bohemia
	sCJD	74	F	Central Bohemia
	sCJD	75	M	Prague
	sCJD	70	F	Prague
	sCJD	65	F	South Bohemia
	sCJD	68	F	Usti nad Labem
	sCJD	68	M	Liberec
	sCJD	59	F	Pardubice
	sCJD	69	F	Prague
2019	gCJD	63	F	Plzen
	sCJD	75	M	Central Bohemia
	sCJD	65	F	South Bohemia
	sCJD	87	M	Usti nad Labem
	sCJD	75	M	Olomouc
	sCJD	55	F	South Moravia
	sCJD	48	M	Usti nad Labem
	sCJD	65	F	Karlovy Vary
	sCJD	78	F	South Moravia
	sCJD	79	M	Moravia-Silesia
	sCJD	63	F	Moravia-Silesia
	sCJD	75	M	Karlovy Vary
	sCJD	70	F	Hradec Kralove
	sCJD	73	M	Prague
	sCJD	52	M	Zlin
	sCJD	71	M	South Bohemia
	sCJD	55	F	Vysocina
	sCJD	85	M	Moravia-Silesia
	sCJD	77	M	Prague
2020	GSS	69	F	Vysocina
	gCJD	54	F	South Moravia
	sCJD	76	M	Moravia-Silesia
	sCJD	80	F	Hradec Kralove
	sCJD	59	F	Hradec Kralove
	sCJD	71	M	Zlin
	sCJD	72	F	Hradec Kralove
	sCJD	67	F	Prague
	sCJD	76	F	Prague
	sCJD	72	M	Hradec Kralove
	sCJD	74	M	Moravia-Silesia
	sCJD	69	M	Moravia-Silesia
	sCJD	72	M	Vysocina
	sCJD	65	M	Usti nad Labem
	sCJD	53	M	South Moravia
	sCJD	74	M	Usti nad Labem
	sCJD	69	M	Plzen

## Sheet: No. of cases
Total no. of cases:		No. of cases per 100,000 population per year:
Prague	59	0.23
Central Bohemia	31	0.12
Pardubice	14	0.14
Hradec Kralove	14	0.13
Liberec	8	0.09
Usti nad Labem	21	0.13
Karlovy Vary	8	0.14
Plzen	18	0.16
South Bohemia	18	0.14
Vysocina	17	0.17
South Moravia	33	0.14
Zlin	15	0.13
Moravia-Silesia	32	0.13
Olomouc	17	0.13

## Sheet: Age distribution
Age (years):
Age range GSS:	39–69	Median age GSS:	60.5
Age range gCJD:	46–74	Median age gCJD:	56.5
Age range sCJD:	40–87	Median age sCJD:	67
